# Supplementary material for: A Biopsy-Controlled Prospective Study of Contrast-Enhancing Diffuse Glioma Infiltration Based on FET-PET and FLAIR
Source: Cancers (Basel). 2024 Mar 24;16(7):1265. doi: 10.3390/cancers16071265 (PMC11010945; doi:10.3390/cancers16071265)
Supplement: Supplementary file 1 [file cancers-16-01265-s001.zip]

Archive with 1 entries (1 files):
- cancers-2857285-supplementary.pdf
